# Supplementary material for: Diagnostic Accuracy of Wearable ECG Devices for Atrial Fibrillation and ST-Segment Changes: A Systematic Review
Source: Diagnostics (Basel). 2025 Dec 11;15(24):3162. doi: 10.3390/diagnostics15243162 (PMC12731301; doi:10.3390/diagnostics15243162)
Supplement: Supplementary file 1 [file diagnostics-15-03162-s001.zip]

Archive with 1 entries (1 files):
- diagnostics-3974933-supplementary.pdf
